# Supplementary material for: High activity and high functional connectivity are mutually exclusive in resting state zebrafish and human brains
Source: BMC Biol. 2022 Apr 11;20:84. doi: 10.1186/s12915-022-01286-3 (PMC8996543; doi:10.1186/s12915-022-01286-3)
Supplement: Supplementary file 15 — Additional file 15. Table S1. [file 12915_2022_1286_MOESM15_ESM.xlsx]

## Sheet: avg_ACT_CONN sort by CONN
ROI human atlas	activity	functional connectivity
['atlas.PreCG r (Precentral Gyrus Right)']	0.388108	17.5
['atlas.PreCG l (Precentral Gyrus Left)']	0.35103	17.0405
['atlas.AC (Cingulate Gyrus, anterior division)']	0.367189	15.3514
['atlas.PostCG r (Postcentral Gyrus Right)']	0.465156	14.9865
['atlas.PostCG l (Postcentral Gyrus Left)']	0.45298	14.1892
['atlas.IC r (Insular Cortex Right)']	0.328886	13.9324
['atlas.Precuneous (Precuneous Cortex)']	0.506593	13.8243
['atlas.SFG r (Superior Frontal Gyrus Right)']	0.644621	13.1486
['atlas.Cereb6 r (Cerebelum 6 Right)']	0.456339	12.6216
['atlas.LG l (Lingual Gyrus Left)']	0.605376	12.4054
['atlas.PaCiG r (Paracingulate Gyrus Right)']	0.414292	12.0946
['atlas.PT r (Planum Temporale Right)']	0.708981	11.9054
['atlas.PT l (Planum Temporale Left)']	0.724121	11.8919
['atlas.SFG l (Superior Frontal Gyrus Left)']	0.569284	11.8649
['atlas.LG r (Lingual Gyrus Right)']	0.626453	11.6486
['atlas.SPL r (Superior Parietal Lobule Right)']	0.531526	11.6216
['atlas.iLOC l (Lateral Occipital Cortex, inferior division Left)']	0.846834	11.2162
['atlas.MidFG r (Middle Frontal Gyrus Right)']	0.514956	11.1486
['atlas.SMA r (Juxtapositional Lobule Cortex -formerly Supplementary Motor Cortex- Right)']	0.58101	10.9054
['atlas.Cereb6 l (Cerebelum 6 Left)']	0.469683	10.8919
['atlas.IC l (Insular Cortex Left)']	0.395587	10.8108
['atlas.sLOC r (Lateral Occipital Cortex, superoir division Right)']	0.502888	10.7838
['atlas.SPL l (Superior Parietal Lobule Left)']	0.579626	10.6351
['atlas.toMTG r (Middle Temporal Gyrus, temporooccipital part Right)']	0.469747	10.5946
['atlas.PaCiG l (Paracingulate Gyrus Left)']	0.32698	10.3919
['atlas.Cereb45 l (Cerebelum 4 5 Left)']	0.460301	10.3108
['atlas.FP r (Frontal Pole Right)']	0.769006	10.1081
['atlas.TOFusC r (Temporal Occipital Fusiform Cortex Right)']	0.587732	10.0541
['atlas.CO r (Central Opercular Cortex Right)']	0.354867	9.94595
['atlas.sLOC l (Lateral Occipital Cortex, superoir division Left)']	0.457292	9.91892
['atlas.PC (Cingulate Gyrus, posterior division)']	0.394594	9.81081
['atlas.MidFG l (Middle Frontal Gyrus Left)']	0.567971	9.77027
["atlas.HG l (Heschl's Gyrus Left)"]	0.736603	9.72973
['atlas.OFusG l (Occipital Fusiform Gyrus Left)']	0.878652	9.7027
['atlas.pMTG r (Middle Temporal Gyrus, posterior division Right)']	0.529117	9.55405
['atlas.TOFusC l (Temporal Occipital Fusiform Cortex Left)']	0.527702	9.52703
['atlas.OFusG r (Occipital Fusiform Gyrus Right)']	0.915076	9.51351
['atlas.iLOC r (Lateral Occipital Cortex, inferior division Right)']	0.847583	9.48649
['atlas.pTFusC l (Temporal Fusiform Cortex, posterior division Left)']	1.20905	9.44595
['atlas.SMA L(Juxtapositional Lobule Cortex -formerly Supplementary Motor Cortex- Left)']	0.358508	9.21622
['atlas.pSMG r (Supramarginal Gyrus, posterior division Right)']	0.350525	9.05405
["atlas.HG r (Heschl's Gyrus Right)"]	0.841348	8.89189
['atlas.PO r (Parietal Operculum Cortex Right)']	0.367305	8.81081
['atlas.pTFusC r (Temporal Fusiform Cortex, posterior division Right)']	1.78579	8.78378
['atlas.TP r (Temporal Pole Right)']	0.859045	8.78378
['atlas.Cuneal l (Cuneal Cortex Left)']	0.422819	8.74324
['atlas.FOrb l (Frontal Orbital Cortex Left)']	0.723838	8.71622
['atlas.Cuneal r (Cuneal Cortex Right)']	0.676373	8.7027
['atlas.ICC l (Intracalcarine Cortex Left)']	0.493043	8.66216
['atlas.TP l (Temporal Pole Left)']	1.0807	8.39189
['atlas.toITG r (Inferior Temporal Gyrus, temporooccipital part Right)']	1.80181	8.33784
['atlas.ICC r (Intracalcarine Cortex Right)']	0.631226	8.32432
['atlas.Cereb8 r (Cerebelum 8 Right)']	0.513838	8.13514
['atlas.SCC r (Supracalcarine Cortex Right)']	0.694452	8.12162
['atlas.Cereb2 r (Cerebelum Crus2 Right)']	1.21862	8.10811
['atlas.Cereb45 r (Cerebelum 4 5 Right)']	0.444723	8.04054
['atlas.FP l (Frontal Pole Left)']	0.961684	8.02703
['atlas.PO l (Parietal Operculum Cortex Left)']	0.367088	7.97297
['atlas.CO l (Central Opercular Cortex Left)']	0.292592	7.75676
['atlas.toMTG l (Middle Temporal Gyrus, temporooccipital part Left)']	0.583237	7.51351
['atlas.IFG oper r (Inferior Frontal Gyrus, pars opercularis Right)']	0.520419	7.51351
['atlas.FOrb r (Frontal Orbital Cortex Right)']	0.827136	7.5
['atlas.aSMG r (Supramarginal Gyrus, anterior division Right)']	0.515232	7.48649
['atlas.Cereb8 l (Cerebelum 8 Left)']	0.367709	7.47297
['atlas.toITG l (Inferior Temporal Gyrus, temporooccipital part Left)']	1.32689	7.45946
['atlas.Ver45 (Vermis 4 5)']	0.840172	7.37838
['atlas.Ver6 (Vermis 6)']	0.864675	7.2027
['atlas.PP r (Planum Polare Right)']	0.998832	7.16216
['atlas.Cereb7 l (Cerebelum 7b Left)']	0.832558	7.16216
['atlas.SCC l (Supracalcarine Cortex Left)']	0.521357	7.08108
['atlas.Thalamus l']	0.443814	7.05405
['atlas.pSMG l (Supramarginal Gyrus, posterior division Left)']	0.382712	6.97297
['atlas.Cereb2 l (Cerebelum Crus2 Left)']	1.09852	6.89189
['atlas.Hippocampus r']	0.512761	6.81081
['atlas.pMTG l (Middle Temporal Gyrus, posterior division Left)']	0.568626	6.78378
['atlas.Thalamus r']	0.532616	6.75676
['atlas.Cereb7 r (Cerebelum 7b Right)']	1.65286	6.71622
['atlas.IFG oper l (Inferior Frontal Gyrus, pars opercularis Left)']	0.552051	6.58108
['atlas.Ver8 (Vermis 8)']	0.66937	6.51351
['atlas.pPaHC l (Parahippocampal Gyrus, posterior division Left)']	0.554334	6.40541
['atlas.Cereb1 l (Cerebelum Crus1 Left)']	0.782278	6.36486
['atlas.Hippocampus l']	0.505192	6.24324
['atlas.aSMG l (Supramarginal Gyrus, anterior division Left)']	0.43249	6.2027
['dmn.PCC']	0.424756	6.10811
['atlas.Putamen r']	0.256798	6.04054
['atlas.AG r (Angular Gyrus Right)']	0.367213	6.02703
['atlas.Cereb1 r (Cerebelum Crus1 Right)']	0.918219	6.02703
['atlas.aPaHC l (Parahippocampal Gyrus, anterior division Left)']	2.90163	5.90541
['atlas.Putamen l']	0.228374	5.87838
['atlas.aPaHC r (Parahippocampal Gyrus, anterior division Right)']	2.6739	5.86486
['atlas.aSTG r (Superior Temporal Gyrus, anterior division Right)']	0.869486	5.64865
['atlas.IFG tri r (Inferior Frontal Gyrus, pars triangularis Right)']	0.672747	5.60811
['atlas.PP l (Planum Polare Left)']	0.967806	5.45946
['atlas.AG l (Angular Gyrus Left)']	0.379067	5.2973
['atlas.Ver7 (Vermis 7)']	1.15899	5.28378
['atlas.aSTG l (Superior Temporal Gyrus, anterior division Left)']	1.01582	5.17568
['atlas.aMTG r (Middle Temporal Gyrus, anterior division Right)']	0.904631	5.05405
['atlas.pPaHC r (Parahippocampal Gyrus, posterior division Right)']	0.635564	5.01351
['atlas.pSTG l (Superior Temporal Gyrus, posterior division Left)']	0.637049	4.95946
['atlas.aTFusC r (Temporal Fusiform Cortex, anterior division Right)']	5.73467	4.86486
['atlas.aTFusC l (Temporal Fusiform Cortex, anterior division Left)']	6.15964	4.71622
['atlas.aITG l (Inferior Temporal Gyrus, anterior division Left)']	8.93046	4.52703
['atlas.Cereb9 l (Cerebelum 9 Left)']	0.410384	4.5
['atlas.OP r (Occipital Pole Right)']	1.78688	4.39189
['dmn.MPFC']	1.17669	4.33784
['atlas.pSTG r (Superior Temporal Gyrus, posterior division Right)']	0.50609	4.32432
['atlas.aITG r (Inferior Temporal Gyrus, anterior division Right)']	8.25407	4.25676
['atlas.Pallidum l']	0.321716	4.14865
['atlas.OP l (Occipital Pole Left)']	1.45854	4.01351
['atlas.Caudate r']	0.792345	3.98649
['atlas.IFG tri l (Inferior Frontal Gyrus, pars triangularis Left)']	0.683833	3.94595
['atlas.Cereb9 r (Cerebelum 9 Right)']	0.488862	3.89189
['atlas.pITG l (Inferior Temporal Gyrus, posterior division Left)']	3.03968	3.7973
['atlas.Caudate l']	0.82597	3.78378
['atlas.aMTG l (Middle Temporal Gyrus, anterior division Left)']	0.828727	3.72973
['atlas.pITG r (Inferior Temporal Gyrus, posterior division Right)']	3.75515	3.63514
['atlas.FO r (Frontal Operculum Cortex Right)']	0.343839	3.5
['atlas.FO l (Frontal Operculum Cortex Left)']	0.342716	3.35135
['atlas.Ver3 (Vermis 3)']	1.39423	3.27027
['atlas.Cereb3 r (Cerebelum 3 Right)']	1.06678	3.17568
['atlas.Pallidum r']	0.331298	3.14865
['atlas.Cereb3 l (Cerebelum 3 Left)']	1.0497	3.13514
['dmn.RLP']	0.725075	2.55405
['atlas.Amygdala r']	1.19661	2.41892
['atlas.MedFC (Frontal Medial Cortex)']	1.76694	2.18919
['atlas.SubCalC (Subcallosal Cortex)']	1.10275	1.67568
['atlas.Ver9 (Vermis 9)']	0.582018	1.5
['atlas.Cereb10 r (Cerebelum 10 Right)']	3.18014	1.47297
['dmn.LLP']	0.69134	1.41892
['atlas.Cereb10 l (Cerebelum 10 Left)']	2.73475	1.21622
['atlas.Ver10 (Vermis 10)']	2.35628	0.527027
['atlas.Ver12 (Vermis 1 2)']	2.43075	0.108108

## Sheet: avg_ACT_CONN sorted by ACT
atlas	activity	connectivity
['atlas.aITG l (Inferior Temporal Gyrus, anterior division Left)']	8.93046	4.52703
['atlas.aITG r (Inferior Temporal Gyrus, anterior division Right)']	8.25407	4.25676
['atlas.aTFusC l (Temporal Fusiform Cortex, anterior division Left)']	6.15964	4.71622
['atlas.aTFusC r (Temporal Fusiform Cortex, anterior division Right)']	5.73467	4.86486
['atlas.pITG r (Inferior Temporal Gyrus, posterior division Right)']	3.75515	3.63514
['atlas.Cereb10 r (Cerebelum 10 Right)']	3.18014	1.47297
['atlas.pITG l (Inferior Temporal Gyrus, posterior division Left)']	3.03968	3.7973
['atlas.aPaHC l (Parahippocampal Gyrus, anterior division Left)']	2.90163	5.90541
['atlas.Cereb10 l (Cerebelum 10 Left)']	2.73475	1.21622
['atlas.aPaHC r (Parahippocampal Gyrus, anterior division Right)']	2.6739	5.86486
['atlas.Ver12 (Vermis 1 2)']	2.43075	0.108108
['atlas.Ver10 (Vermis 10)']	2.35628	0.527027
['atlas.toITG r (Inferior Temporal Gyrus, temporooccipital part Right)']	1.80181	8.33784
['atlas.OP r (Occipital Pole Right)']	1.78688	4.39189
['atlas.pTFusC r (Temporal Fusiform Cortex, posterior division Right)']	1.78579	8.78378
['atlas.MedFC (Frontal Medial Cortex)']	1.76694	2.18919
['atlas.Cereb7 r (Cerebelum 7b Right)']	1.65286	6.71622
['atlas.OP l (Occipital Pole Left)']	1.45854	4.01351
['atlas.Ver3 (Vermis 3)']	1.39423	3.27027
['atlas.toITG l (Inferior Temporal Gyrus, temporooccipital part Left)']	1.32689	7.45946
['atlas.Cereb2 r (Cerebelum Crus2 Right)']	1.21862	8.10811
['atlas.pTFusC l (Temporal Fusiform Cortex, posterior division Left)']	1.20905	9.44595
['atlas.Amygdala r']	1.19661	2.41892
['dmn.MPFC']	1.17669	4.33784
['atlas.Ver7 (Vermis 7)']	1.15899	5.28378
['atlas.SubCalC (Subcallosal Cortex)']	1.10275	1.67568
['atlas.Cereb2 l (Cerebelum Crus2 Left)']	1.09852	6.89189
['atlas.TP l (Temporal Pole Left)']	1.0807	8.39189
['atlas.Cereb3 r (Cerebelum 3 Right)']	1.06678	3.17568
['atlas.Cereb3 l (Cerebelum 3 Left)']	1.0497	3.13514
['atlas.aSTG l (Superior Temporal Gyrus, anterior division Left)']	1.01582	5.17568
['atlas.PP r (Planum Polare Right)']	0.998832	7.16216
['atlas.PP l (Planum Polare Left)']	0.967806	5.45946
['atlas.FP l (Frontal Pole Left)']	0.961684	8.02703
['atlas.Cereb1 r (Cerebelum Crus1 Right)']	0.918219	6.02703
['atlas.OFusG r (Occipital Fusiform Gyrus Right)']	0.915076	9.51351
['atlas.aMTG r (Middle Temporal Gyrus, anterior division Right)']	0.904631	5.05405
['atlas.OFusG l (Occipital Fusiform Gyrus Left)']	0.878652	9.7027
['atlas.aSTG r (Superior Temporal Gyrus, anterior division Right)']	0.869486	5.64865
['atlas.Ver6 (Vermis 6)']	0.864675	7.2027
['atlas.TP r (Temporal Pole Right)']	0.859045	8.78378
['atlas.iLOC r (Lateral Occipital Cortex, inferior division Right)']	0.847583	9.48649
['atlas.iLOC l (Lateral Occipital Cortex, inferior division Left)']	0.846834	11.2162
["atlas.HG r (Heschl's Gyrus Right)"]	0.841348	8.89189
['atlas.Ver45 (Vermis 4 5)']	0.840172	7.37838
['atlas.Cereb7 l (Cerebelum 7b Left)']	0.832558	7.16216
['atlas.aMTG l (Middle Temporal Gyrus, anterior division Left)']	0.828727	3.72973
['atlas.FOrb r (Frontal Orbital Cortex Right)']	0.827136	7.5
['atlas.Caudate l']	0.82597	3.78378
['atlas.Caudate r']	0.792345	3.98649
['atlas.Cereb1 l (Cerebelum Crus1 Left)']	0.782278	6.36486
['atlas.FP r (Frontal Pole Right)']	0.769006	10.1081
["atlas.HG l (Heschl's Gyrus Left)"]	0.736603	9.72973
['dmn.RLP']	0.725075	2.55405
['atlas.PT l (Planum Temporale Left)']	0.724121	11.8919
['atlas.FOrb l (Frontal Orbital Cortex Left)']	0.723838	8.71622
['atlas.PT r (Planum Temporale Right)']	0.708981	11.9054
['atlas.SCC r (Supracalcarine Cortex Right)']	0.694452	8.12162
['dmn.LLP']	0.69134	1.41892
['atlas.IFG tri l (Inferior Frontal Gyrus, pars triangularis Left)']	0.683833	3.94595
['atlas.Cuneal r (Cuneal Cortex Right)']	0.676373	8.7027
['atlas.IFG tri r (Inferior Frontal Gyrus, pars triangularis Right)']	0.672747	5.60811
['atlas.Ver8 (Vermis 8)']	0.66937	6.51351
['atlas.SFG r (Superior Frontal Gyrus Right)']	0.644621	13.1486
['atlas.pSTG l (Superior Temporal Gyrus, posterior division Left)']	0.637049	4.95946
['atlas.pPaHC r (Parahippocampal Gyrus, posterior division Right)']	0.635564	5.01351
['atlas.ICC r (Intracalcarine Cortex Right)']	0.631226	8.32432
['atlas.LG r (Lingual Gyrus Right)']	0.626453	11.6486
['atlas.LG l (Lingual Gyrus Left)']	0.605376	12.4054
['atlas.TOFusC r (Temporal Occipital Fusiform Cortex Right)']	0.587732	10.0541
['atlas.toMTG l (Middle Temporal Gyrus, temporooccipital part Left)']	0.583237	7.51351
['atlas.Ver9 (Vermis 9)']	0.582018	1.5
['atlas.SMA r (Juxtapositional Lobule Cortex -formerly Supplementary Motor Cortex- Right)']	0.58101	10.9054
['atlas.SPL l (Superior Parietal Lobule Left)']	0.579626	10.6351
['atlas.SFG l (Superior Frontal Gyrus Left)']	0.569284	11.8649
['atlas.pMTG l (Middle Temporal Gyrus, posterior division Left)']	0.568626	6.78378
['atlas.MidFG l (Middle Frontal Gyrus Left)']	0.567971	9.77027
['atlas.pPaHC l (Parahippocampal Gyrus, posterior division Left)']	0.554334	6.40541
['atlas.IFG oper l (Inferior Frontal Gyrus, pars opercularis Left)']	0.552051	6.58108
['atlas.Thalamus r']	0.532616	6.75676
['atlas.SPL r (Superior Parietal Lobule Right)']	0.531526	11.6216
['atlas.pMTG r (Middle Temporal Gyrus, posterior division Right)']	0.529117	9.55405
['atlas.TOFusC l (Temporal Occipital Fusiform Cortex Left)']	0.527702	9.52703
['atlas.SCC l (Supracalcarine Cortex Left)']	0.521357	7.08108
['atlas.IFG oper r (Inferior Frontal Gyrus, pars opercularis Right)']	0.520419	7.51351
['atlas.aSMG r (Supramarginal Gyrus, anterior division Right)']	0.515232	7.48649
['atlas.MidFG r (Middle Frontal Gyrus Right)']	0.514956	11.1486
['atlas.Cereb8 r (Cerebelum 8 Right)']	0.513838	8.13514
['atlas.Hippocampus r']	0.512761	6.81081
['atlas.Precuneous (Precuneous Cortex)']	0.506593	13.8243
['atlas.pSTG r (Superior Temporal Gyrus, posterior division Right)']	0.50609	4.32432
['atlas.Hippocampus l']	0.505192	6.24324
['atlas.sLOC r (Lateral Occipital Cortex, superoir division Right)']	0.502888	10.7838
['atlas.ICC l (Intracalcarine Cortex Left)']	0.493043	8.66216
['atlas.Cereb9 r (Cerebelum 9 Right)']	0.488862	3.89189
['atlas.toMTG r (Middle Temporal Gyrus, temporooccipital part Right)']	0.469747	10.5946
['atlas.Cereb6 l (Cerebelum 6 Left)']	0.469683	10.8919
['atlas.PostCG r (Postcentral Gyrus Right)']	0.465156	14.9865
['atlas.Cereb45 l (Cerebelum 4 5 Left)']	0.460301	10.3108
['atlas.sLOC l (Lateral Occipital Cortex, superoir division Left)']	0.457292	9.91892
['atlas.Cereb6 r (Cerebelum 6 Right)']	0.456339	12.6216
['atlas.PostCG l (Postcentral Gyrus Left)']	0.45298	14.1892
['atlas.Cereb45 r (Cerebelum 4 5 Right)']	0.444723	8.04054
['atlas.Thalamus l']	0.443814	7.05405
['atlas.aSMG l (Supramarginal Gyrus, anterior division Left)']	0.43249	6.2027
['dmn.PCC']	0.424756	6.10811
['atlas.Cuneal l (Cuneal Cortex Left)']	0.422819	8.74324
['atlas.PaCiG r (Paracingulate Gyrus Right)']	0.414292	12.0946
['atlas.Cereb9 l (Cerebelum 9 Left)']	0.410384	4.5
['atlas.IC l (Insular Cortex Left)']	0.395587	10.8108
['atlas.PC (Cingulate Gyrus, posterior division)']	0.394594	9.81081
['atlas.PreCG r (Precentral Gyrus Right)']	0.388108	17.5
['atlas.pSMG l (Supramarginal Gyrus, posterior division Left)']	0.382712	6.97297
['atlas.AG l (Angular Gyrus Left)']	0.379067	5.2973
['atlas.Cereb8 l (Cerebelum 8 Left)']	0.367709	7.47297
['atlas.PO r (Parietal Operculum Cortex Right)']	0.367305	8.81081
['atlas.AG r (Angular Gyrus Right)']	0.367213	6.02703
['atlas.AC (Cingulate Gyrus, anterior division)']	0.367189	15.3514
['atlas.PO l (Parietal Operculum Cortex Left)']	0.367088	7.97297
['atlas.SMA L(Juxtapositional Lobule Cortex -formerly Supplementary Motor Cortex- Left)']	0.358508	9.21622
['atlas.CO r (Central Opercular Cortex Right)']	0.354867	9.94595
['atlas.PreCG l (Precentral Gyrus Left)']	0.35103	17.0405
['atlas.pSMG r (Supramarginal Gyrus, posterior division Right)']	0.350525	9.05405
['atlas.FO r (Frontal Operculum Cortex Right)']	0.343839	3.5
['atlas.FO l (Frontal Operculum Cortex Left)']	0.342716	3.35135
['atlas.Pallidum r']	0.331298	3.14865
['atlas.IC r (Insular Cortex Right)']	0.328886	13.9324
['atlas.PaCiG l (Paracingulate Gyrus Left)']	0.32698	10.3919
['atlas.Pallidum l']	0.321716	4.14865
['atlas.CO l (Central Opercular Cortex Left)']	0.292592	7.75676
['atlas.Putamen r']	0.256798	6.04054
['atlas.Putamen l']	0.228374	5.87838
